# Supplementary material for: Comparative Analysis of Acanthopanacis Cortex and Periplocae Cortex Using an Electronic Nose and Gas Chromatography–Mass Spectrometry Coupled with Multivariate Statistical Analysis
Source: Molecules. 2022 Dec 16;27(24):8964. doi: 10.3390/molecules27248964 (PMC9781861; doi:10.3390/molecules27248964)
Supplement: Supplementary file 1 [file molecules-27-08964-s001.zip]

Archive with 1 entries (1 files):
- molecules-2088197-supplementary.pdf
